# Supplementary material for: Identification and Cloning of a CC-NBS-NBS-LRR Gene as a Candidate of Pm40 by Integrated Analysis of Both the Available Transcriptional Data and Published Linkage Mapping
Source: Int J Mol Sci. 2021 Sep 23;22(19):10239. doi: 10.3390/ijms221910239 (PMC8508864; doi:10.3390/ijms221910239)
Supplement: Supplementary file 1 [file ijms-22-10239-s001.zip]

Archive with 5 entries (4 files):
- ijms-1357772-supplementary/
- ijms-1357772-supplementary/Table S1.xlsx
- ijms-1357772-supplementary/Table S2.xlsx
- ijms-1357772-supplementary/Table S3.xlsx
- ijms-1357772-supplementary/Table S4.xlsx
