# Supplementary material for: Identification and Cloning of a CC-NBS-NBS-LRR Gene as a Candidate of Pm40 by Integrated Analysis of Both the Available Transcriptional Data and Published Linkage Mapping
Source: Int J Mol Sci. 2021 Sep 23;22(19):10239. doi: 10.3390/ijms221910239 (PMC8508864; doi:10.3390/ijms221910239)
Supplement: Supplementary file 1 [file ijms-22-10239-s001.zip › ijms-1357772-supplementary/Table S1.xlsx]

## Sheet: Supplementary file 2
Supplementary file S1. Function annotation of EDGs within region flanked by BF478514 and BF291338
genename	GO_annotation	Swissprot_annotation	eggNOG_class_annotation
TraesCS7B01G146500	protein serine/threonine kinase activity	Serine/threonine-protein kinase	Signal transduction mechanisms
TraesCS7B01G146700	--	--	Function unknown
TraesCS7B01G149100	sodium ion transport	Sodium/hydrogen exchanger	Inorganic ion transport and metabolism
TraesCS7B01G149200	ATP binding : mitochondrion	Heat shock protein	Posttranslational modification, protein turnover
TraesCS7B01G152800	protein dimerization activity	Transcription factor	Transcription
TraesCS7B01G153100	calmodulin binding	70 kDa peptidyl-prolyl isomerase	Posttranslational modification, protein turnover
TraesCS7B01G153200	--	--	Function unknown
TraesCS7B01G153900	carbohydrate metabolic process	UDP-glucuronate 4-epimerase 6	Carbohydrate transport and metabolism
TraesCS7B01G156100	DNA bindin;chromatin binding	--	Transcription
TraesCS7B01G156900	fatty acid catabolic process	Triacylglycerol lipase 2 (Precursor)	Lipid transport and metabolism
TraesCS7B01G158100	microtubule cytoskeleton organization	65-kDa microtubule-associated protein	Cytoskeleton
TraesCS7B01G159400	lipid transport	Non-specific lipid transfer protein	General function prediction only
TraesCS7B01G159600	metabolic process	ACT domain-containing protein ACR4	Function unknown
TraesCS7B01G160700	RNA methylation; mitochondrial inner membrane	Mitochondrial import inner membrane translocase subunit TIM	Intracellular trafficking, vesicular transport
TraesCS7B01G160800	glycerol metabolic process	Glycerophosphodiester phosphodiesterase GDPD1	General function prediction only
TraesCS7B01G161300	--	--	General function prediction only
TraesCS7B01G161400	--	--	Function unknown
TraesCS7B01G161500	zinc ion binding	Zinc finger protein	General function prediction only
TraesCS7B01G161800	cytosol; plasma membrane	ADP-ribosylation factor GTPase-activating protein	Signal transduction mechanisms
TraesCS7B01G162300	ATP binding	Glycine--tRNA ligase	Translation, ribosomal structure and biogenesis
TraesCS7B01G162700	regulation of cell growth	Retinoblastoma-related protein	Transcription
TraesCS7B01G163200	--	--	General function prediction only
TraesCS7B01G164300	structural constituent of ribosome	50S ribosomal protein 6, chloroplastic	Translation, ribosomal structure and biogenesis
TraesCS7B01G164500	nucleotide binding	Deoxyribodipyrimidine photo-lyase	Replication, recombination and repair
