# Supplementary material for: Identification and Cloning of a CC-NBS-NBS-LRR Gene as a Candidate of Pm40 by Integrated Analysis of Both the Available Transcriptional Data and Published Linkage Mapping
Source: Int J Mol Sci. 2021 Sep 23;22(19):10239. doi: 10.3390/ijms221910239 (PMC8508864; doi:10.3390/ijms221910239)
Supplement: Supplementary file 1 [file ijms-22-10239-s001.zip › ijms-1357772-supplementary/Table S2.xlsx]

## Sheet: Supplementary file 3
Supplementary file S3. Prediction of the secondary structure of TraesCS7B01G164000 encoded amino acids by DNAMAN
What line	position	aa	secondary structure	HELIX (probability)	STRAND (probability)	COIL (probability)
L658	66	R	Helix	0.88	0	0.12
	67	V	Helix	0.94	0.01	0.04
	68	M	Helix	0.89	0.03	0.08
	80	Y	Coil	0.39	0.15	0.46
	81	N	Coil	0.24	0.18	0.58
	82	V	Coil	0.37	0.04	0.59
	83	E	Helix	0.52	0.05	0.44
	84	D	Helix	0.52	0.05	0.44
L958	66	R	Helix	0.59	0.04	0.38
	67	V	Helix	0.94	0.01	0.04
	68	V	Helix	0.91	0.04	0.05
	80	Y	Helix	0.42	0.22	0.36
	81	N	Coil	0.25	0.23	0.52
	82	V	Coil	0.21	0.09	0.7
	83	K	Coil	0.25	0.05	0.69
	84	D	Coil	0.37	0.04	0.59
