# Supplementary material for: Identification and Cloning of a CC-NBS-NBS-LRR Gene as a Candidate of Pm40 by Integrated Analysis of Both the Available Transcriptional Data and Published Linkage Mapping
Source: Int J Mol Sci. 2021 Sep 23;22(19):10239. doi: 10.3390/ijms221910239 (PMC8508864; doi:10.3390/ijms221910239)
Supplement: Supplementary file 1 [file ijms-22-10239-s001.zip › ijms-1357772-supplementary/Table S3.xlsx]

## Sheet: Sheet1
Supplementary file S4. Prediction of the effect of amino acid missense mutation on gene function by PROVEAN（PROVEAN tool sets the threshold at 2.5 ）
Gene	Variant	PROVEAN score	Prediction(cutoff=-2.5)
TraesCS7B01G164000	M68V	1.778	Neutral
	E83K	-3.189	Deleterious
