# Supplementary material for: Identification and Cloning of a CC-NBS-NBS-LRR Gene as a Candidate of Pm40 by Integrated Analysis of Both the Available Transcriptional Data and Published Linkage Mapping
Source: Int J Mol Sci. 2021 Sep 23;22(19):10239. doi: 10.3390/ijms221910239 (PMC8508864; doi:10.3390/ijms221910239)
Supplement: Supplementary file 1 [file ijms-22-10239-s001.zip › ijms-1357772-supplementary/Table S4.xlsx]

## Sheet: Sheet1
Supplementary file S2. Information of the primer pairs used in this study
Primer name	Primer sequence	Annealing temperature	Used for
7B164000q-1F	GCACACAGATCCCGATCCA	60℃	to amplify the TraesCS7B01G164000 gene sequence
7B164000q-1R	AACCTGCCTTTTTCGGTCAA
7B164000h-1F	CAAGGGCACAAGTTGCAGA	62℃
7B164000h-1R	TTCTTGGGCAGGAGCATGA
7B164000-F	CAAGGAAGCCCGGTTATGGT		to verify the relative expression level of TraesCS7B01G164000
7B164000-R	GTCCTGGTTCTCGAGCTCAC
164000snpA-F	TGACAGCCACAACAGGGTCA	63℃	AS-PCR validates SNP sites
164000snpG-F	TGACAGCCACAACAGGGTCG
164000snp-R	TCCTCAACCTTTGCTCTGAGC
7B164600-F	TGGGGCTAATCGAGGAGACA	58℃	to amplify the TraesCS7B01G164600 gene sequence
7B164600-R	AAGCTGGGTCCGAAAGTGTT
